# Supplementary material for: Variance components of ratings of physician-patient communication: A generalizability theory analysis
Source: PLoS One. 2021 Jun 10;16(6):e0252968. doi: 10.1371/journal.pone.0252968 (PMC8191893; doi:10.1371/journal.pone.0252968)
Supplement: S2 File — (XLSX) [file pone.0252968.s002.xlsx]

## Sheet: Tabelle1
	Physicians scale scores				Patients scale scores1
Physician	Satisfaction	SMD	Effective and open communication		Satisfaction	SMD	Effective and open communication
1	75,00	60,00	66,00		93,06	60,99	86,44
2	75,00	62,22	72,00		100,00	75,56	87,18
3	75,00	73,33	74,00		87,50	72,59	74,00
4	62,50	75,56	74,00		93,06	68,89	88,99
5	100,00	80,00	88,00		94,08	67,13	88,79
6	62,50	57,78	66,00		86,46	61,48	79,66
7	100,00	91,11	80,00		100,00	82,22	90,00
8	75,00	40,00	58,00		93,75	62,22	77,50
9	75,00	75,56	76,00		89,29	52,06	90,00
10	100,00	91,11	100,00		87,50	73,33	86,00
11	87,50	94,59	90,00		100,00	77,78	85,80
12	82,50	73,33	64,00		93,75	70,00	75,00
13	50,00	73,33	84,00		100,00	88,89	96,00
14	100,00	75,56	60,00		97,50	68,15	82,31
15	75,00	57,78	74,00		94,16	77,66	87,43
16	75,00	64,44	84,00		75,00	64,44	78,00
17	87,50	86,67	90,00		75,00	47,22	76,00
18	75,00	71,11	74,00		95,14	67,34	86,21
19	62,50	73,33	68,00		100,00	26,67	80,00
20	50,00	75,56	84,00		83,65	63,42	76,54
21	75,00	75,56	88,00		100,00	93,33	94,00
22	75,00	77,78	84,00		90,13	68,61	85,37
23	75,00	71,11	80,00		100,00	55,56	84,00
24	100,00	93,33	88,00		83,33	62,37	71,87
25	75,00	51,11	58,00		77,50	55,95	83,60
26	75,00	84,44	84,00		95,83	58,07	85,47
27	75,00	91,11	92,00		100,00	43,70	88,67
28	100,00	80,00	76,00		90,18	66,74	81,29
29	75,00	66,67	70,00		95,00	39,11	86,40
30	25,00	64,44	82,00		100,00	47,22	89,50
31	75,00	86,67	88,00		62,50	40,00	72,00
32	,00	68,89	90,00		94,79	70,29	85,50
1Mean scores of patients clustered within the same physician
